# Supplementary material for: Heritability of symbiont density reveals distinct regulatory mechanisms in a tripartite symbiosis
Source: Ecol Evol. 2016 Feb 26;6(7):2053–60. doi: 10.1002/ece3.2005 (PMC4831439; doi:10.1002/ece3.2005)
Supplement: Supplementary file 1 — Table S1 The mean CT values of the host control P. citri 28S gene, target M. endobia 16S and 23S rDNA and target T. princeps GroEL gene from individual adult female P. [file ECE3-6-2053-s001.xlsx]

## Sheet: Sheet1
Heritability of symbiont density reveals distinct regulatory mechanisms in a tripartite symbiosis
Jasmine F. Parkinson1*, Bruno Gobin2 & William O.H. Hughes1
1School of Life Sciences, University of Sussex, Brighton, BN1 9QG, UK, and 2PCS-Ornamental Plant Research, Schaessestraat 18 Destelbergen, 9070 Belgium
Supporting information
The mean CT values of the host control P. citri 28S gene, target M. endobia 16S and 23S rDNA and target T. princeps GroEL gene from individual adult female P. citri from the populations A (n = 39) and B (n = 40), and from A♀B♂ and A♂B♀ (20 pooled offspring per mother, n = 28 mothers for A♀B♂, n = 29 mothers for A♂B♀).
		Mean CT of target organisms
	Population	P. citri	M. endobia	T. princeps
	A	24.003	23.86	21.797
	A	23.91	24.224	22.838
	A	23.42	22.76	21.382
	A	24.649	23.278	22.512
	A	24.699	22.933	22.2
	A	24.128	23.585	22.819
	A	23.938	25.117	24.536
	A	23.262	23.039	21.9
	A	24.027	22.305	21.168
	A	23.746	23.943	22.497
	A	22.922	21.705	20.808
	A	24.701	23.083	21.963
	A	24.852	25.108	24.845
	A	23.899	25.628	22.851
	A	24.151	23.018	22.429
	A	24.593	23.862	22.673
	A	23.875	23.784	23.213
	A	23.93	25.115	23.533
	A	23.766	23.479	24.085
	A	23.257	23.216	21.603
	A	24.571	21.986	20.492
	A	23.415	22.504	20.773
	A	24.212	23.802	22.272
	A	22.463	23.341	21.401
	A	23.28	22.5345	20.496
	A	23.15	22.755	20.775
	A	23.658	24.152	21.286
	A	23.601	23.075	21.522
	A	24.692	22.925	21.291
	A	24.187	22.0945	19.99
	A	24.567	22.693	21.05
	A	24.051	23.646	21.112
	A	23.548	21.85	19.848
	A	24.001	22.784	21.2745
	A	24.1035	22.702	20.742
	A	23.473	22.787	21.177
	A	23.656	23.454	20.848
	A	24.269	23.137	22.218
	A	23.43	23.035	21.865
	B	24.453	24.08	22.712
	B	23.542	23.644	22.589
	B	23.231	24.018	23.105
	B	24.547	24.645	23.924
	B	23.001	24.745	23.984
	B	24.303	24.196	23.54
	B	25.373	24.477	24.26
	B	23.826	24.478	24.256
	B	25.339	24.5	24.328
	B	23.011	24.787	24.482
	B	25.073	24.549	24.01
	B	24.954	25.611	25.042
	B	22.709	24.248	22.245
	B	23.363	23.175	22.557
	B	23.863	25.21	24.887
	B	24.19	23.77	22.376
	B	23.091	23.335	22.389
	B	24.0889	23.945	23.333
	B	22.939	22.837	22.618
	B	24.006	23.137	22.628
	B	23.564	24.668	23.343
	B	22.945	24.297	23.204
	B	23.923	24.364	23.2
	B	24.178	23.756	22.502
	B	22.906	24.003	22.956
	B	22.002	24.282	22.782
	B	23.284	23.948	23.393
	B	22.481	24.667	24.054
	B	22.886	23.064	22.262
	B	22.719	23.789	22.413
	B	23.67	23.232	22.927
	B	23.626	26.207	24.538
	B	22.746	24.861	22.638
	B	22.903	24.991	23.487
	B	23.707	24.443	22.998
	B	21.854	23.526	22.097
	B	24.082	25.009	23.382
	B	23.281	23.399	22.689
	B	22.588	23.176	22.232
	B	22.115	22.46	21.413
	A♀B♂	23.953	22.885	23.116
	A♀B♂	24.117	22.576	22.248
	A♀B♂	23.801	22.48	22.527
	A♀B♂	24.563	22.875	22.846
	A♀B♂	23.622	23.455	22.833
	A♀B♂	23.658	23.205	22.825
	A♀B♂	23.776	23.218	22.866
	A♀B♂	23.609	23.593	23.498
	A♀B♂	23.439	23.038	22.385
	A♀B♂	23.935	22.741	22.764
	A♀B♂	24.75	24.158	20.875
	A♀B♂	23.996	24.042	20.531
	A♀B♂	23.88	23.167	19.995
	A♀B♂	24.47	24.092	21.006
	A♀B♂	24.475	24.067	20.203
	A♀B♂	24.127	23.833	19.906
	A♀B♂	23.614	23.102	20.113
	A♀B♂	23.607	23.349	20.219
	A♀B♂	24.798	23.74	19.836
	A♀B♂	24.518	23.852	20.539
	A♀B♂	25.505	23.756	19.654
	A♀B♂	24.921	23.646	20.33
	A♀B♂	24.136	23.363	20.106
	A♀B♂	24.447	23.868	20.097
	A♀B♂	23.796	23.338	20.743
	A♀B♂	23.978	24.197	21.279
	A♀B♂	23.52	23.25	19.734
	A♀B♂	23.554	23.854	20.32
	A♂B♀	23.856	23.476	23.034
	A♂B♀	23.626	23.958	22.575
	A♂B♀	24.341	23.284	23.572
	A♂B♀	23.379	23.621	23.112
	A♂B♀	23.622	23.701	23.265
	A♂B♀	23.218	23.344	22.797
	A♂B♀	22.697	23.656	22.771
	A♂B♀	23.169	23.2	22.476
	A♂B♀	23.63	23.84	22.56
	A♂B♀	23.809	24.436	22.494
	A♂B♀	24.063	24.409	22.883
	A♂B♀	24.15	24.386	23.168
	A♂B♀	23.599	24.313	22.429
	A♂B♀	23.742	23.359	21.755
	A♂B♀	23.666	24.214	22.419
	A♂B♀	23.678	23.976	22.141
	A♂B♀	23.442	23.792	22.064
	A♂B♀	23.718	23.975	22.141
	A♂B♀	23.813	24.178	22.767
	A♂B♀	23.559	23.78	22.227
	A♂B♀	25.05	25.485	23.743
	A♂B♀	23.312	24.758	23.244
	A♂B♀	23.696	24.275	22.776
	A♂B♀	23.646	24.979	23.111
	A♂B♀	23.722	23.238	21.561
	A♂B♀	23.797	23.233	21.299
	A♂B♀	24.064	25.35	23.172
	A♂B♀	23.995	24.378	22.649
	A♂B♀	23.606	24.424	22.688
